# Supplementary material for: Gender Moderates the Associations Between Responsiveness to Alarming Oral Sensations, Depressive Symptoms, and Dietary Habits in Adolescents
Source: Nutrients. 2025 May 12;17(10):1653. doi: 10.3390/nu17101653 (PMC12113894; doi:10.3390/nu17101653)
Supplement: Supplementary file 1 [file nutrients-17-01653-s001.zip]

Archive with 1 entries (1 files):
- nutrients-3617764-supplementary.pdf
